# Supplementary material for: Efficacy and acceptability of psychosocial interventions in asylum seekers and refugees: systematic review and meta-analysis
Source: Epidemiol Psychiatr Sci. 2019 Feb 11;28(4):376–88. doi: 10.1017/S2045796019000027 (PMC6669989; doi:10.1017/S2045796019000027)
Supplement: Supplementary file 1 [file S2045796019000027sup.zip]

Archive with 3 entries (2 files):
- S2045796019000027sup001/
- S2045796019000027sup001/Appendix_1_revised.docx
- S2045796019000027sup001/Appendix_2.pdf
